# Supplementary material for: A Holistic View of the Interactions between Electron-Deficient Systems: Clustering of Beryllium and Magnesium Hydrides and Halides
Source: Molecules. 2023 Nov 9;28(22):7507. doi: 10.3390/molecules28227507 (PMC10673300; doi:10.3390/molecules28227507)
Supplement: Supplementary file 1 [file molecules-28-07507-s001.zip]

Archive with 1 entries (1 files):
- molecules-2671038-supplementary.pdf
